# Supplementary material for: Whole genome copy number analyses reveal a highly aberrant genome in TP53 mutant lung adenocarcinoma tumors
Source: BMC Cancer. 2021 Oct 9;21:1089. doi: 10.1186/s12885-021-08811-7 (PMC8501630; doi:10.1186/s12885-021-08811-7)
Supplement: Supplementary file 2 — Additional file 2. Recurrent aberrant regions and associated genes. [file 12885_2021_8811_MOESM2_ESM.xlsx]

## Sheet: recurrent-aberrations-ascat-fre
Recurrent aberrant regions and associated genes.
Chromosome	Start	End	Gain or loss	Cytoband	Number of genes	GeneID
1	143982530	249224388	gain	1q21.1|1q21.2|1q21.3|1q22|1q23.1|1q23.2|1q23.3|1q24.1|1q24.2|1q24.3|1q25.1|1q25.2|1q25.3|1q31.1|1q31.2|1q31.3|1q32.1|1q32.2|1q32.3|1q41|1q42.11|1q42.12|1q42.13|1q42.2|1q42.3|1q43|1q44	1041	ABCB10	ABL2	ACBD3	ACBD6	ACP6	ACTA1	ACTN2	ADAM15	ADAMTS4	ADAMTSL4	ADAR	ADCK3	ADCY10	ADIPOR1	ADORA1	ADSS	AGT	AHCTF1	AIDA	AIM2	AKT3	ALDH9A1	ANGEL2	ANGPTL1	ANKRD34A	ANKRD35	ANKRD36BP1	ANKRD45	ANP32E	ANXA9	APCS	APH1A	APOA1BP	APOA2	APOBEC4	AQP10	ARF1	ARHGAP30	ARHGEF11	ARHGEF2	ARID4B	ARL8A	ARNT	ARPC5
3	149083410	149227174	gain	3q25.1|3q24	3	TM4SF1	TM4SF4	XLOC_003280
3	149824043	150238321	gain	3q25.1	1	TSC22D2
3	152739515	152959658	gain	3q25.2	1	RAP2B
3	153465909	158195010	gain	3q25.2|3q25.31|3q25.32	23	ARHGEF26	C3orf33	C3orf55	CCNL1	DHX36	FLJ46120	GMPS	GPR149	KCNAB1	LEKR1	LOC339894	LOC730091	MME	PLCH1	PTX3	SHOX2	SLC33A1	SSR3	TIPARP	VEPH1	XLOC_002886	XLOC_002892	XLOC_003303
3	158262822	161059617	gain	3q25.32|3q25.33|3q26.1	22	ARL14	B3GALNT1	GFM1	IFT80	IL12A	IQCJ	IQCJ-SCHIP1	KPNA4	KRT8P12	LOC200830	LOC401097	LOC401098	LXN	MFSD1	MLF1	NMD3	PPM1L	RARRES1	SCARNA7	SCHIP1	SMC4	TRIM59
3	162079455	162491148	gain	NA	1	NA
3	162675706	164412701	gain	3q26.1	1	LOC647107
3	164968722	190118965	gain	3q26.1|3q26.2|3q26.31|3q26.32|3q26.33|3q27.1|3q27.2|3q27.3|3q28	137	ABCC5	ABCF3	ACTL6A	ADIPOQ	AHSG	ALG3	AP2M1	ARPM1	ATP11B	B3GNT5	BCHE	BCL6	C3orf65	C3orf70	CAMK2N2	CCDC39	CHRD	CLCN2	CLDN1	CLDN11	CRYGS	DCUN1D1	DGKG	DNAJB11	DNAJC19	DVL3	ECE2	ECT2	EGFEM1P	EHHADH	EIF2B5	EIF4A2	EIF4G1	EIF5A2	EPHB3	ETV5	FAM131A	FETUB	FLJ42393	FLJ46066	FNDC3B	FXR1	GHSR	GNB4
3	190179035	190193634	gain	NA	1	NA
3	191335343	191612381	gain	NA	1	NA
3	191932523	197896118	gain	3q29	66	ACAP2	APOD	ATMIN	ATP13A3	ATP13A4	ATP13A5	BDH1	C3orf21	C3orf43	CEP19	CPN2	DKFZP586B0319	DLG1	FAM43A	FLJ34208	FYTTD1	GP5	HES1	HRASLS	IQCG	KIAA0226	LMLN	LOC100128262	LOC100128950	LOC100129516	LOC100131551	LOC100288553	LOC152217	LOC220729	LOC285389	LOC348840	LOC440993	LOC647323	LRCH3	LRRC15	LRRC33	LSG1	MB21D2	MFI2	MGC2889	MUC20	MUC4	NCBP2	OPA1
5	15532	49441958	gain	5p15.2|5p15.33|5p15.1|5p14.3|5p14.2|5p14.1|5p13.3|5p13.2|5p13.1|5p12|5p15.32|5p15.31	184	ADAMTS12	ADAMTS16	ADCY2	AGXT2	AHRR	AMACR	ANKH	ANKRD33B	BASP1	BRD9	BRIX1	C1QTNF3	C5orf22	C5orf28	C5orf34	C5orf38	C5orf39	C5orf42	C5orf49	C5orf51	C5orf55	C6	C7	C9	CAPSL	CARD6	CCDC127	CCDC152	CCL28	CCT5	CDH10	CDH12	CDH18	CDH6	CDH9	CEP72	CLPTM1L	CMBL	CTNND2	DAB2	DAP	DKFZP547J0410	DNAH5	DNAJC21
6	149661	18674194	gain	6p24.3|6p24.2|6p24.1|6p25.3|6p23|6p22.3|6p25.2|6p25.1	118	ATXN1	BMP6	BPHL	C6orf105	C6orf145	C6orf146	C6orf195	C6orf201	C6orf218	C6orf52	CAGE1	CAP2	CCDC90A	CD83	CDYL	DEK	DKFZP686I15217	DSP	DTNBP1	DUSP22	ECI2	EDN1	EEF1E1	ELOVL2	ERVFRD-1	EXOC2	F13A1	FAM50B	FAM8A1	FARS2	FLJ23152	FLJ46552	FOXC1	FOXF2	FOXQ1	GCM2	GCNT2	GCNT6	GFOD1	GMDS	GMPR	HIVEP1	HULC	HUS1B
6	19010100	22276387	gain	6p22.3	7	CDKAL1	E2F3	FLJ22536	ID4	LOC729177	MBOAT1	SOX4
6	25758212	25824814	gain	6p22.2	2	SLC17A1	SLC17A4
6	25891859	26303319	gain	6p22.2	37	HFE	HIST1H1A	HIST1H1C	HIST1H1D	HIST1H1E	HIST1H1T	HIST1H2AB	HIST1H2AC	HIST1H2AD	HIST1H2AE	HIST1H2BB	HIST1H2BC	HIST1H2BD	HIST1H2BE	HIST1H2BF	HIST1H2BG	HIST1H2BH	HIST1H2BI	HIST1H3A	HIST1H3B	HIST1H3C	HIST1H3D	HIST1H3E	HIST1H3F	HIST1H3G	HIST1H4A	HIST1H4B	HIST1H4C	HIST1H4D	HIST1H4E	HIST1H4F	HIST1H4G	HIST1H4H	SLC17A2	TRIM38	XLOC_005208	XLOC_005647
6	26940484	28077945	gain	6p22.2|6p22.1	33	FKSG83	HIST1H1B	HIST1H2AH	HIST1H2AI	HIST1H2AJ	HIST1H2AK	HIST1H2AL	HIST1H2AM	HIST1H2BJ	HIST1H2BK	HIST1H2BL	HIST1H2BM	HIST1H2BN	HIST1H2BO	HIST1H3H	HIST1H3I	HIST1H3J	HIST1H4I	HIST1H4J	HIST1H4K	HIST1H4L	LOC100131289	LOC100270746	NCRNA00240	OR2B2	OR2B6	POM121L2	PRSS16	ZNF165	ZNF184	ZNF204P	ZNF391	ZSCAN12P1
6	29211556	32657436	gain	6p22.1|6p21.33|6p21.32	145	ABCF1	ABHD16A	AGER	AGPAT1	AIF1	APOM	ATAT1	ATF6B	ATP6V1G2	BAG6	BTNL2	C2	C4B	C6orf10	C6orf136	C6orf15	C6orf25	C6orf26	C6orf27	C6orf47	C6orf48	CCHCR1	CDSN	CFB	CLIC1	CSNK2B	CYP21A2	DDAH2	DDR1	DDX39B	DHX16	DOM3Z	DPCR1	EGFL8	EHMT2	FKBPL	FLOT1	GABBR1	GNL1	GPANK1	GPSM3	GTF2H4	HCG18	HCG22
6	32682724	32690945	gain	NA	1	NA
6	32965745	49643083	gain	6p21.32|6p21.31|6p21.2|6p21.1|6p12.3	225	AARS2	ABCC10	ANKS1A	APOBEC2	B3GALT4	BAK1	BRPF3	BTBD9	BYSL	C6orf1	C6orf106	C6orf108	C6orf125	C6orf126	C6orf127	C6orf130	C6orf132	C6orf138	C6orf141	C6orf154	C6orf222	C6orf223	C6orf226	C6orf64	C6orf81	C6orf89	CAPN11	CCDC167	CCND3	CD2AP	CDC5L	CDKN1A	CENPQ	CLIC5	CLPS	CNPY3	COL11A2	CPNE5	CRIP3	CUL7	CUL9	CUTA	CYP39A1	DAAM2
6	49664227	49702376	gain	6p12.3	2	CRISP2	CRISP3
6	51840682	53508327	gain	6p12.2|6p12.1	24	EFHC1	ELOVL5	FBXO9	FLJ37798	GCLC	GCM1	GSTA2	GSTA3	GSTA4	GSTA5	GSTA7P	ICK	IL17A	IL17F	LOC647163	LOC730101	MCM3	PAQR8	RN7SK	RPS16P5	TMEM14A	TRAM2	XLOC_005327	XLOC_005747
6	53755285	53856945	gain	NA	1	NA
7	43259	78116186	gain	7p22.3|7p21.3|7p21.2|7p21.1|7p15.3|7p15.2|7p15.1|7p14.3|7p22.2|7p14.2|7p14.1|7p13|7p12.3|7p22.1|7p12.2|7p12.1|7p11.2|7q11.21|7q11.22|7q11.23|7q21.11	470	AAA1	ABCA13	ABCB5	ABHD11	ABHD11-AS1	ACTB	ADAP1	ADCY1	ADCYAP1R1	AEBP1	AGMO	AGR2	AGR3	AHR	AIMP2	AMPH	AMZ1	ANKMY2	ANLN	AOAH	AQP1	ARAF2P	ARL4A	ASL	AUTS2	AVL9	BAZ1B	BBS9	BCL7B	BLVRA	BMPER	BRAT1	BZW2	C1GALT1	C7orf10	C7orf11	C7orf16	C7orf25	C7orf26	C7orf30	C7orf31	C7orf36	C7orf40	C7orf41
7	78121406	78883287	gain	NA	1	NA
7	79850207	112552564	gain	7q22.1|7q22.2|7q22.3|7q31.1|7q21.11|7q21.12|7q21.13|7q21.2|7q21.3	253	ABCB1	ABCB4	ACHE	ACN9	ACTL6B	ADAM22	AGFG2	AKAP9	ALKBH4	ANKIB1	AP1S1	AP4M1	ARMC10	ARPC1A	ARPC1B	ASB4	ASNS	ATP5J2	ATXN7L1	AZGP1	AZGP1P1	BAIAP2L1	BCAP29	BET1	BHLHA15	BRI3	BUD31	C7orf23	C7orf43	C7orf47	C7orf51	C7orf52	C7orf53	C7orf59	C7orf60	C7orf61	C7orf62	C7orf63	C7orf64	C7orf66	CACNA2D1	CALCR	CASD1	CBLL1
7	129477625	134305426	gain	7q32.2|7q32.3|7q33	29	AKR1B1	AKR1B10	AKR1B15	C7orf45	CHCHD3	COPG2	CPA1	CPA2	CPA4	CPA5	EXOC4	FLJ40288	FLJ43663	KLF14	KLHDC10	LRGUK	MEST	MESTIT1	MKLN1	PLXNA4	PODXL	SLC35B4	TMEM209	TSGA13	TSGA14	XLOC_006252	XLOC_006253	XLOC_006254	ZC3HC1
7	137453147	142338989	gain	7q33|7q34	51	ADCK2	AGK	AKR1D1	ATP6V0A4	BRAF	C7orf55	CLEC2L	CLEC5A	CREB3L2	DENND2A	FLJ40852	HIPK2	JHDM1D	KIAA1147	KIAA1549	KLRG2	LOC100124692	LOC100129148	LOC100130169	LOC100134229	LOC100134713	LOC100507421	LOC401410	LOC730441	LOC93432	LUC7L2	MGAM	MKRN1	MOXD2P	MRPS33	NDUFB2	OR9A4	PARP12	PRSS37	PRSS58	RAB19	SLC37A3	SSBP1	SVOPL	TAS2R3	TAS2R38	TAS2R4	TAS2R5	TBXAS1
7	154676803	154901217	gain	7q36.2	5	HTR5A	LOC100128264	LOC100132707	LOC202781	PAXIP1
7	155339785	157310939	gain	7q36.3	15	C7orf13	DNAJB6	LMBR1	LOC100509073	LOC285889	LOC389602	LOC393076	LOC645249	MNX1	NCRNA00244	NOM1	RBM33	RNF32	SHH	UBE3C
7	157754305	159127004	gain	7q36.3	7	ESYT2	LOC100130741	LOC154822	LOC442366	NCAPG2	VIPR2	WDR60
8	43824048	58414693	gain	8q11.1|8q11.21|8q11.22|8q11.23|8q12.1	48	ATP6V1H	C8orf22	C8orf71	CEBPD	CHCHD7	EFCAB1	FAM150A	IMPAD1	KIAA0146	LOC100129098	LOC100509053	LOC157503	LOC286063	LOC286068	LOC286071	LOC286177	LOC644334	LOC644727	LYN	LYPLA1	MCM4	MOS	MRPL15	NCRNA00293	NPBWR1	OPRK1	PCMTD1	PENK	PLAG1	PRKDC	PXDNL	RB1CC1	RGS20	RNU105C	RP1	RPS20	SBF1P1	SDR16C5	SNAI2	SNTG1	SOX17	ST18	TCEA1	TGS1
8	59599500	59700925	gain	NA	1	NA
8	61307115	61574992	gain	8q12.1	1	RAB2A
8	61784007	61856994	gain	NA	1	NA
8	62633065	63862337	gain	8q12.3	1	NKAIN3
8	63882958	64025744	gain	8q12.3	3	GGH	TTPA	UG0898H09
8	64847341	146298155	gain	8q22.2|8q22.3|8q23.1|8q23.2|8q23.3|8q24.11|8q24.12|8q24.13|8q24.21|8q24.22|8q24.23|8q24.3|8q12.3|8q13.1|8q13.2|8q13.3|8q21.11|8q21.12|8q21.13|8q21.2|8q21.3|8q22.1	430	ABRA	ADCK5	ADCY8	ADHFE1	ANGPT1	ANKRD46	ANXA13	ARC	ARFGEF1	ARHGAP39	ARMC1	ASAP1	ASAP1-IT1	ATAD2	ATP6V0D2	ATP6V1C1	AZIN1	BAALC	BAI1	BHLHE22	BOP1	BREA2	C8orf28	C8orf31	C8orf33	C8orf34	C8orf37	C8orf38	C8orf39	C8orf44	C8orf44-SGK3	C8orf45	C8orf46	C8orf47	C8orf51	C8orf55	C8orf56	C8orf59	C8orf60	C8orf66	C8orf73	C8orf76	C8orf77	C8orf78
14	31165004	38652309	gain	14q12|14q13.1|14q13.2|14q13.3|14q21.1	42	AKAP6	ARHGAP5	BAZ1A	BRMS1L	C14orf126	C14orf128	C14orf147	C14orf26	CFL2	COCH	EAPP	EGLN3	FAM177A1	FLJ42220	FOXA1	HEATR5A	HECTD1	INSM2	KIAA0391	LOC100129794	LOC650638	MBIP	MIPOL1	NFKBIA	NKX2-1	NKX2-8	NPAS3	NUBPL	PAX9	PPP2R3C	PSMA6	RALGAPA1	RNU1-5	RPL23AP71	RPLP0P3	SCFD1	SFTA3	SLC25A21	SNX6	SRP54	STRN3	TTC6
17	25333886	27580237	gain	17q11.1|17q11.2	43	ALDOC	C17orf108	C17orf63	DHRS13	ERAL1	FLOT2	FOXN1	IFT20	KIAA0100	KRT18P55	KSR1	LGALS9	LOC440419	MYO18A	NEK8	NLK	NOS2	PHF12	PIGS	PIPOX	POLDIP2	PPY2	PROCA1	PYY2	RAB34	RPL23A	SARM1	SDF2	SEBOX	SEZ6	SGK494	SLC13A2	SLC46A1	SPAG5	SUPT6H	TLCD1	TMEM199	TMEM97	TNFAIP1	TRAF4	UNC119	VTN	WSB1
17	39657337	81048659	gain	17q21.2|17q21.31|17q21.32|17q21.33|17q22|17q23.1|17q23.2|17q23.3|17q24.1|17q24.2|17q24.3|17q25.1|17q25.2|17q25.3	624	AANAT	AARSD1	AATK	AATK-AS1	ABCA10	ABCA5	ABCA6	ABCA8	ABCA9	ABCC3	ABI3	ACBD4	ACE	ACLY	ACOX1	ACSF2	ACTG1	ADAM11	AFMID	AKAP1	AMZ2	AMZ2P1	ANAPC11	ANKFN1	ANKRD40	AOC2	AOC3	AOC4	APOH	APPBP2	ARHGAP27	ARHGDIA	ARL16	ARL17A	ARL17B	ARL4D	ARMC7	ARSG	ASB16	ASPSCR1	ATP5G1	ATP5H	ATP6V0A1	ATXN7L3
19	28034370	33375875	gain	19q11|19p11|19q12|19q13.11	25	ANKRD27	C19orf12	C19orf2	CCNE1	DKFZp566F0947	DPY19L3	LOC148145	LOC148189	LOC284395	LOC339316	LOC400684	NUDT19	PDCD5	PLEKHF1	POP4	RGS9BP	SLC7A9	TDRD12	TSHZ3	UQCRFS1	VSTM2B	XLOC_013282	XLOC_013283	ZNF507	ZNF536
19	33488117	33570263	gain	NA	1	NA
19	33681470	34040949	gain	19q13.11	6	CEBPA	CEBPG	LOC80054	LRP3	PEPD	SLC7A10
20	25675602	38156766	gain	20p11.1|20q11.21|20q11.22|20q11.23|20q12	148	ACSS2	ACTR5	ADIG	AHCY	ARHGAP40	ASIP	ASXL1	BASE	BCL2L1	BLCAP	BPI	BPIL1	BPIL3	C20orf112	C20orf114	C20orf118	C20orf132	C20orf134	C20orf144	C20orf152	C20orf160	C20orf173	C20orf185	C20orf186	C20orf203	C20orf24	C20orf4	C20orf70	C20orf71	CBFA2T2	CDK5RAP1	CEP250	CHMP4B	COMMD7	COX4I2	CPNE1	CTNNBL1	DEFB115	DEFB116	DEFB118	DEFB119	DEFB121	DEFB122	DEFB123
20	38849583	39022350	gain	NA	1	NA
20	39029027	39412848	gain	20q12	1	MAFB
20	39440254	39821898	gain	20q12	6	LOC100127886	LOC100128988	PLCG1	PRO0628	TOP1	ZHX3
20	40196054	40368468	gain	NA	1	NA
20	40659577	41156627	gain	20q12	1	PTPRT
20	41638098	43604569	gain	20q13.11|20q13.12	27	ADA	C20orf111	C20orf62	FITM2	GDAP1L1	GTSF1L	HNF4A	IFT52	JPH2	KCNK15	L3MBTL1	LOC100128170	LOC100129292	LOC79015	MYBL2	PABPC1L	PKIG	R3HDML	RIMS4	SERINC3	SGK2	SRSF6	TOMM34	TOX2	TTPAL	WISP2	YWHAB
20	43681951	62956153	gain	20q13.12|20q13.13|20q13.2|20q13.31|20q13.32|20q13.33	235	ABHD16B	ACOT8	ADNP	ADRM1	ANKRD60	APCDD1L	ARFGAP1	ARFGEF2	ARFRP1	ATP5E	ATP9A	AURKA	B4GALT5	BCAS1	BCAS4	BHLHE23	BIRC7	BMP7	C20orf106	C20orf107	C20orf108	C20orf11	C20orf123	C20orf151	C20orf165	C20orf166	C20orf177	C20orf195	C20orf197	C20orf20	C20orf201	C20orf43	C20orf85	CABLES2	CASS4	CBLN4	CD40	CDH22	CDH26	CDH4	CEBPB	CHRNA4	COL20A1	COL9A3
24	59018259	59018259	gain	NA	1	NA
1	75280481	75717968	loss	1p31.1	2	LHX8	SLC44A5
1	78296336	84252344	loss	1p31.1	11	C1orf118	DNAJB4	ELTD1	FAM73A	FUBP1	GIPC2	IFI44	IFI44L	LPHN2	NEXN	PTGFR
1	88338027	88445213	loss	NA	1	NA
1	95728871	100644863	loss	1p21.2|1p21.3	18	AGL	CCDC76	DPYD	FLJ31662	FLJ35409	FRRS1	HIAT1	LOC100129620	LOC729987	LOC730081	LPPR4	LPPR5	LRRC39	PALMD	PTBP2	SASS6	SLC35A3	SNX7
1	100799044	106013376	loss	1p21.2|1p21.1	15	AMY1C	CDC14A	COL11A1	DNAJA1P5	DPH5	EXTL2	GPR88	LOC100128787	LOC100129138	LOC648740	OLFM3	RNPC3	S1PR1	SLC30A7	VCAM1
1	106091316	107997106	loss	1p13.3	2	NTNG1	PRMT6
3	60345	93523357	loss	3p25.3|3p25.2|3p25.1|3p26.3|3p24.3|3p24.2|3p24.1|3p26.2|3p23|3p22.3|3p22.2|3p22.1|3p26.1|3p21.33|3p21.31|3p21.2|3p21.1|3p14.3|3p14.2|3p14.1|3p13|3p12.3|3p12.2|3p12.1|3p11.2|3p11.1	551	ABHD14A	ABHD14B	ABHD5	ABHD6	ACAA1	ACOX2	ACTR8	ACVR2B	ACY1	ADAMTS9	ALAS1	ALS2CL	AMIGO3	AMT	ANKRD28	ANO10	APEH	APPL1	ARF4	ARHGEF3	ARIH2	ARL6IP5	ARL8B	ARPC4	ARPC4-TTLL3	ARPP21	ASB14	ATG7	ATP2B2	ATRIP	ATXN7	AZI2	BAP1	BHLHE40	BRK1	BRPF1	BSN	BTD	C3orf14	C3orf18	C3orf19	C3orf20	C3orf23	C3orf24
4	68821	37525276	loss	4p16.1|4p16.3|4p15.33|4p15.32|4p15.31|4p15.2|4p15.1|4p16.2|4p14	191	ABCA11P	ABLIM2	ACOX3	ADD1	ADRA2C	AFAP1	AFAP1-AS1	ANAPC4	ARAP2	ATP5I	BOD1L	BST1	C1QTNF7	C4orf10	C4orf42	C4orf44	C4orf48	C4orf50	C4orf52	C4orf6	CC2D2A	CCDC149	CCDC96	CCKAR	CD38	CLNK	CLRN2	CNO	CPEB2	CPLX1	CPZ	CRIPAK	CRMP1	CTBP1	CYTL1	D4S234E	DCAF16	DEFB131	DGKQ	DHX15	DKFZp547J222	DOK7	DRD5	DTHD1
4	43612530	43670213	loss	NA	1	NA
4	64211261	191027923	loss	4q23|4q24|4q25|4q26|4q27|4q28.1|4q28.2|4q28.3|4q31.1|4q31.21|4q31.22|4q31.23|4q31.3|4q32.1|4q32.2|4q32.3|4q33|4q34.1|4q34.2|4q34.3|4q35.1|4q35.2|4q13.1|4q13.2|4q13.3|4q21.1|4q21.21|4q21.22|4q21.23|4q21.3|4q22.1|4q22.2|4q22.3	544	AADAT	ABCE1	ABCG2	ACCN5	ACSL1	ADAD1	ADAM29	ADAMTS3	ADH1A	ADH1B	ADH1C	ADH4	ADH5	ADH6	ADH7	AFF1	AFM	AFP	AGA	AGPAT9	AGXT2L1	AIMP1	ALB	ALPK1	AMBN	AMTN	ANAPC10	ANK2	ANKRD17	ANKRD37	ANKRD50	ANKRD56	ANP32C	ANTXR2	ANXA10	ANXA2P1	ANXA3	ANXA5	AP1AR	AREG	ARFIP1	ARHGAP10	ARHGAP24	ARHGEF38
5	49459535	180790320	loss	5q21.1|5q21.2|5q21.3|5q22.1|5q22.2|5q22.3|5q23.1|5q23.2|5q23.3|5q31.1|5q31.2|5q31.3|5q32|5q33.1|5q33.2|5q33.3|5q34|5q35.1|5q35.2|5q35.3|5q11.1|5q11.2|5q12.1|5q12.3|5q13.1|5q13.2|5q13.3|5q14.1|5q14.2|5q14.3|5q15	798	AACSP1	ABLIM3	ACOT12	ACSL6	ACTBL2	ADAM19	ADAMTS19	ADAMTS2	ADAMTS6	ADRA1B	ADRB2	AFAP1L1	AFF4	AGGF1	AGXT2L2	ALDH7A1	ANKDD1B	ANKHD1	ANKHD1-EIF4EBP3	ANKRA2	ANKRD31	ANKRD32	ANKRD34B	ANKRD43	ANKRD55	ANXA6	AP3B1	AP3S1	APBB3	APC	AQPEP	ARAP3	ARHGAP26	ARHGEF37	ARL10	ARL15	ARRDC3	ARSB	ARSI	ARSK	ATG10	ATG12	ATOX1	ATP10B
6	65568290	65571798	loss	NA	1	NA
6	65760202	171051005	loss	6q16.2|6q16.3|6q21|6q22.1|6q22.31|6q22.32|6q22.33|6q23.1|6q23.2|6q23.3|6q24.1|6q24.2|6q24.3|6q25.1|6q25.2|6q25.3|6q26|6q27|6q12|6q13|6q14.1|6q14.2|6q14.3|6q15|6q16.1	494	ACAT2	ADAT2	AGPAT4	AHI1	AIG1	AIM1	AKAP12	AKAP7	AKD1	AKIRIN2	AKIRIN2-AS1	ALDH8A1	AMD1	ANKRD6	AP4S1	ARG1	ARHGAP18	ARID1B	ARMC2	ASCC3	ASF1A	ATG5	B3GAT2	BACH2	BAI3	BCKDHB	BCLAF1	BEND3	BET3L	BRD7P3	BRP44L	BVES	C6orf103	C6orf112	C6orf115	C6orf118	C6orf120	C6orf123	C6orf124	C6orf147	C6orf155	C6orf162	C6orf163	C6orf164
8	31254	38130119	loss	8p23.1|8p23.3|8p22|8p21.3|8p21.2|8p23.2|8p21.1|8p12|8p11.23	268	ADAM28	ADAM7	ADAMDEC1	ADRA1A	ADRB3	AGPAT5	AMAC1L2	ANGPT2	ARHGEF10	ASAH1	ASH2L	ATP6V1B2	BAG4	BIN3	BLK	BMP1	BNIP3L	BRF2	C8orf12	C8orf29	C8orf41	C8orf42	C8orf48	C8orf50	C8orf58	C8orf67	C8orf68	C8orf74	C8orf75	C8orf8	C8orf80	CCDC25	CDCA2	CHMP7	CHRNA2	CLDN23	CLN8	CLU	CNOT7	CSGALNACT1	CSMD1	CTSB	DCTN6	DDHD2
8	39534889	39732451	loss	8p11.22	2	ADAM18	ADAM2
8	39866349	39901351	loss	8p11.21	1	IDO2
9	46587	141091394	loss	9q22.33|9p24.3|9q31.1|9q31.2|9q31.3|9q32|9q33.1|9q33.2|9q33.3|9p23|9q34.11|9q34.12|9q34.13|9q34.2|9q34.3|9p22.3|9p22.2|9p22.1|9p21.3|9p24.2|9p21.2|9p21.1|9p13.3|9p13.2|9p13.1|9p12|9p11.2|9p24.1|9q12|9q13|9q21.11|9q21.12|9q21.13|9q21.2|9q21.31|9q21.32|9q21.33|9q22.1|9q22.2|9q22.31|9q22.32	880	ABCA1	ABCA2	ABL1	ABO	ACER2	ACO1	ACTL7A	ACTL7B	ADAMTS13	ADAMTSL1	ADAMTSL2	AGPAT2	AGTPBP1	AIF1L	AK1	AK3	AK8	AKAP2	AKNA	ALAD	ALDH1A1	ALDH1B1	ALDOB	ALG2	AMBP	ANAPC2	ANGPTL2	ANKRD18A	ANKRD19P	ANKRD20A1	ANKRD20A2	ANKS6	ANP32B	ANXA1	APBA1	APTX	AQP3	AQP7	AQP7P1	AQP7P3	ARID3C	ARPC5L	ARRDC1	ASB6
10	86467527	86902970	loss	NA	1	NA
10	86913961	96675317	loss	10q23.1|10q23.2|10q23.31|10q23.32|10q23.33	80	ACTA2	ANKRD1	ANKRD22	ATAD1	BMPR1A	BTAF1	C10orf116	CEP55	CFL1P1	CH25H	CPEB3	CYP26A1	CYP26C1	CYP2C18	CYP2C19	EXOC6	FAM22A	FAM22D	FAM25A	FAM35A	FAS	FGFBP3	FLJ37201	FRA10AC1	GLUD1	GRID1	HECTD2	HELLS	HHEX	HTR7	IDE	IFIT1	IFIT1B	IFIT2	IFIT3	IFIT5	KIF11	KIF20B	KLLN	LDB3	LGI1	LIPA	LIPF	LIPJ
10	96700630	96924930	loss	10q23.33	2	CYP2C8	CYP2C9
10	97318149	98467961	loss	10q24.1	14	ALDH18A1	BLNK	C10orf131	CC2D2B	CCNJ	DNTT	ENTPD1	LOC728558	OPALIN	PIK3AP1	TCTN3	TLL2	TM9SF3	ZNF518A
10	98743049	111847820	loss	10q24.2|10q24.31|10q24.32|10q24.33|10q25.1|10q24.1	129	ABCC2	ACTR1A	ANKRD2	ARHGAP19	ARL3	AS3MT	AVPI1	BLOC1S2	BTRC	C10orf12	C10orf2	C10orf26	C10orf28	C10orf32	C10orf62	C10orf76	C10orf95	CALHM1	CALHM2	CALHM3	CCDC147	CHUK	CNNM1	CNNM2	COL17A1	COX15	CPN1	CRTAC1	CUEDC2	CUTC	CWF19L1	CYP17A1	DNMBP	DNMBP-AS1	DPCD	ELOVL3	ENTPD7	ERLIN1	EXOSC1	FAM178A	FBXL15	FBXW4	FGF8	FLJ41350
10	117196888	117352419	loss	10q25.3	1	ATRNL1
10	118024544	118410461	loss	10q25.3	5	C10orf96	PNLIP	PNLIPRP1	PNLIPRP2	PNLIPRP3
10	119565538	119732223	loss	NA	1	NA
10	119756846	120221515	loss	10q26.11	4	CASC2	FAM204A	LOC100129413	RAB11FIP2
10	120229090	121271978	loss	10q26.11	9	C10orf46	EIF3A	FAM45A	GRK5	NANOS1	PRDX3	PRLHR	RGS10	SFXN4
10	121865944	121923674	loss	NA	1	NA
10	133858340	135506704	loss	10q26.3	34	ADAM8	C10orf125	C10orf91	C10orf92	C10orf93	CALY	CYP2E1	DKFZp686M1136	DPYSL4	ECHS1	FRG2B	GPR123	INPP5A	JAKMIP3	KNDC1	LOC100128697	LOC100128830	LOC100506209	LOC399829	LOC619207	LRRC27	MTG1	NKX6-2	PAOX	PRAP1	PWWP2B	SPRN	SPRNP1	STK32C	SYCE1	TUBGCP2	UTF1	VENTX	ZNF511
11	5783395	5809139	loss	11p15.4	2	OR52N1	OR52N5
11	5862653	5931191	loss	11p15.4	2	OR52E4	OR52E8
11	6378054	9585259	loss	11p15.4	59	AKIP1	APBB1	ARFIP2	ASCL3	C11orf16	CYB5R2	DCHS1	DENND5A	DNHD1	EIF3F	FXC1	GVINP1	HPX	ILK	IPO7	KRT8P41	LMO1	LOC100129111	LOC644656	MRPL17	NLRP10	NLRP14	NRIP3	OLFML1	OR10A2	OR10A3	OR10A4	OR10A5	OR10A6	OR2AG1	OR2AG2	OR2D2	OR2D3	OR5E1P	OR5P2	OR5P3	OR6A2	OVCH2	PPFIBP2	RBMXL2	RIC3	RPL27A	RRP8	SCUBE2
11	21258769	22828470	loss	11p15.1|11p14.3	4	ANO5	FANCF	NELL1	SLC17A6
13	19026949	115108397	loss	13q32.3|13q33.1|13q33.2|13q33.3|13q34|13q11|13q12.11|13q12.12|13q12.13|13q12.2|13q12.3|13q13.1|13q13.2|13q13.3|13q14.11|13q14.12|13q14.13|13q14.2|13q14.3|13q21.1|13q21.2|13q21.31|13q21.32|13q21.33|13q22.1|13q22.2|13q22.3|13q31.1|13q31.2|13q31.3|13q32.1|13q32.2	402	A2LD1	ABCC4	ABHD13	ADPRHL1	AKAP11	ALG11	ALG5	ALOX5AP	ANKRD10	ANKRD20A9P	ANKRD26P3	ARGLU1	ARHGEF7	ARL11	ATP11A	ATP12A	ATP4B	ATP7B	ATP8A2	ATXN8	ATXN8OS	B3GALTL	BASP1P1	BIVM	BRCA2	BTF3P11	C13orf15	C13orf16	C13orf18	C13orf23	C13orf26	C13orf27	C13orf29	C13orf30	C13orf31	C13orf33	C13orf34	C13orf35	C13orf36	C13orf38	C13orf40	C13orf43	C1QTNF9	C1QTNF9B
14	62493946	62546256	loss	NA	1	NA
14	62558017	63521778	loss	14q23.2	3	FLJ43390	KCNH5	SYT16
14	78766814	82992007	loss	14q24.3|14q31.1	10	CEP128	DIO2	GTF2A1	LOC100131497	LOC100131580	LOC100506700	NRXN3	SEL1L	STON2	TSHR
15	22752520	102469040	loss	15q26.3|15q11.2|15q12|15q13.1|15q13.2|15q13.3|15q14|15q15.1|15q15.2|15q15.3|15q21.1|15q21.2|15q21.3|15q22.1|15q22.2|15q22.31|15q23|15q22.33|15q24.1|15q24.2|15q24.3|15q25.1|15q25.2|15q25.3|15q26.1|15q26.2	681	AAGAB	ABHD2	ACAN	ACSBG1	ACTC1	ADAL	ADAM10	ADAMTS17	ADAMTS7	ADAMTSL3	ADPGK	AEN	AGBL1	AGPHD1	AGSK1	AKAP13	ALDH1A2	ALDH1A3	ALPK3	ANKDD1A	ANKRD34C	ANKRD63	ANP32A	ANP32BP1	ANPEP	ANXA2	AP3B2	AP3S2	AP4E1	APBA2	APH1B	AQP9	AQR	ARHGAP11A	ARHGAP11B	ARID3B	ARIH1	ARNT2	ARPP19	ARRDC4	ASB7	ATP10A	ATP8B4	ATPBD4
16	88081904	90287535	loss	16q24.2|16q24.3	51	ACSF3	AFG3L1P	ANKRD11	APRT	C16orf3	C16orf55	C16orf7	CBFA2T3	CDH15	CDK10	CDT1	CENPBD1	CHMP1A	CPNE7	CTU2	CYBA	DBNDD1	DEF8	DPEP1	FAM38A	FANCA	GALNS	GAS8	IL17C	LOC100128881	LOC100130015	LOC100287221	LOC100289383	LOC100289580	LOC100507962	LOC283861	MC1R	MGC23284	MVD	NCRNA00304	PABPN1L	RNF166	RPL13	SLC22A31	SNAI3	SPATA2L	SPG7	SPIRE2	TCF25
17	526	21524172	loss	17p13.1|17p12|17p13.3|17p11.2|17p13.2	366	ABR	ACADVL	ACAP1	ADORA2B	AIPL1	AKAP10	ALDH3A1	ALDH3A2	ALKBH5	ALOX12	ALOX12B	ALOX12P2	ALOX15	ALOX15B	ALOXE3	ANKFY1	ARHGAP44	ARHGEF15	ARRB2	ASGR1	ASGR2	ASPA	ATP1B2	ATP2A3	ATPAF2	AURKB	B9D1	BCL6B	BHLHA9	C17orf100	C17orf103	C17orf107	C17orf13	C17orf39	C17orf48	C17orf49	C17orf51	C17orf59	C17orf6	C17orf61	C17orf74	C17orf76	C17orf81	C17orf85
18	26371678	26785822	loss	NA	1	NA
18	27265478	28941179	loss	18q12.1	4	DSC1	DSC2	DSC3	DSG1
18	29471844	29614986	loss	18q12.1	1	LOC284242
18	29705991	30766849	loss	18q12.1	5	C18orf34	FAM59A	KLHL14	MEP1B	RNF138
18	31015943	31030347	loss	NA	1	NA
18	31039064	31147039	loss	NA	1	NA
18	31172087	33690229	loss	18q12.1|18q12.2	15	ASXL3	C18orf21	DTNA	GALNT1	INO80C	LOC100510552	LOC284244	MAPRE2	NOL4	RPRD1A	ZNF24	ZNF271	ZNF396	ZNF397	ZSCAN30
18	33793296	78015057	loss	18q12.2|18q12.3|18q21.1|18q21.2|18q21.31|18q21.32|18q21.33|18q22.1|18q22.2|18q22.3|18q23	182	ACAA2	ADNP2	ALPK2	ATP5A1	ATP8B1	ATP9B	BCL2	BOD1P	C18orf10	C18orf12	C18orf23	C18orf25	C18orf26	C18orf32	C18orf54	C18orf55	C18orf57	C18orf62	C18orf63	CBLN2	CCBE1	CCDC102B	CCDC11	CCDC68	CD226	CDH19	CDH20	CDH7	CELF4	CNDP1	CNDP2	CPLX4	CTDP1	CTIF	CXXC1	CYB5A	DCC	DOK6	DSEL	DYM	ELAC1	EPG5	FAM69C	FBXO15
19	90910	24244574	loss	19p13.2|19p13.3|19p13.13|19p13.12|19p13.11|19p12	617	ABCA7	ABHD8	ACER1	ACP5	ACSBG2	ACTL9	ADAMTS10	ADAMTSL5	ADAT3	AES	AKAP8	AKAP8L	ALKBH7	AMH	ANGPTL4	ANGPTL6	ANKLE1	ANKRD24	ANO8	AP1M1	AP1M2	AP3D1	APBA3	APC2	ARHGEF18	ARID3A	ARMC6	ARRDC2	ARRDC5	ASF1B	ASNA1	ATCAY	ATG4D	ATP13A1	ATP5D	ATP8B3	AZU1	B3GNT3	BABAM1	BEST2	BRD4	BSG	BST2	BTBD2
19	24368149	24507167	loss	NA	1	NA
21	14345669	34664968	loss	21q11.2|21q21.1|21q21.2|21q21.3|21q22.11	110	ABCC13	ADAMTS1	ADAMTS5	ANKRD30BP2	APP	ATP5J	BACH1	BTG3	C21orf116	C21orf119	C21orf15	C21orf34	C21orf37	C21orf49	C21orf54	C21orf59	C21orf62	C21orf63	C21orf7	C21orf71	C21orf91	CCT8	CHODL	CLDN17	CLDN8	CXADR	CYYR1	D21S2088E	D21S2090E	FLJ42200	GABPA	GCFC1	GRIK1	GRIK1-AS1	HSPA13	HUNK	IFNAR2	JAM2	KRTAP11-1	KRTAP13-1	KRTAP13-2	KRTAP13-3	KRTAP13-4	KRTAP15-1
21	34986862	48096957	loss	21q22.11|21q22.12|21q22.13|21q22.2|21q22.3	167	ABCG1	ADARB1	AGPAT3	AIRE	ATP5O	B3GALT5	BACE2	BRWD1	C21orf104	C21orf122	C21orf128	C21orf129	C21orf2	C21orf30	C21orf31	C21orf33	C21orf56	C21orf58	C21orf67	C21orf70	C21orf88	C21orf90	C21orf96	C2CD2	CBR1	CBR3	CBS	CHAF1B	CLDN14	CLIC6	COL18A1	COL6A1	COL6A2	CRYAA	CSTB	DIP2A	DNMT3L	DOPEY2	DSCAM	DSCR10	DSCR3	DSCR4	DSCR6	DSCR8
22	25656250	25658525	loss	NA	1	NA
22	25685837	25689073	loss	NA	1	NA
22	25880585	25918709	loss	NA	1	NA
22	26675659	27102204	loss	22q12.1	13	ASPHD2	CRYBA4	CRYBB1	HPS4	LOC100128401	LOC100129936	MIAT	SEZ6L	SRRD	TFIP11	TPST2	XLOC_014192	XLOC_014327
22	27281209	32856999	loss	22q12.2|22q12.1|22q12.3	84	AP1B1	ASCC2	BPIL2	C22orf24	C22orf28	C22orf31	C22orf42	CABP7	CCDC117	CCDC157	CHEK2	DEPDC5	DRG1	DUSP18	EIF4ENIF1	EMID1	EWSR1	GAL3ST1	GAS2L1	GATSL3	HORMAD2	HSCB	INPP5J	KIAA1656	KREMEN1	LIF	LIMK2	LOC100130269	LOC100133224	LOC339666	LOC646513	MGC15705	MGC20647	MN1	MORC2	MORC2-AS1	MTFP1	MTMR3	NEFH	NF2	NIPSNAP1	OSBP2	OSM	PATZ1
22	33527873	51234455	loss	22q12.3|22q13.1|22q13.2|22q13.31|22q13.32|22q13.33	257	A4GALT	ACO2	ACR	ADM2	ADSL	ALG12	ANKRD54	APOBEC3A	APOBEC3B	APOBEC3C	APOBEC3D	APOBEC3F	APOBEC3G	APOBEC3H	APOL1	APOL2	APOL3	APOL4	APOL5	APOL6	ARFGAP3	ARHGAP8	ARSA	ATF4	ATP5L2	ATXN10	BAIAP2L2	BIK	BK250D10.8	BRD1	C1QTNF6	C22orf23	C22orf26	C22orf32	C22orf33	C22orf34	C22orf40	C22orf41	C22orf46	CACNA1I	CACNG2	CARD10	CBX6	CBX7
23	2693624	155233846	loss	Xq22.1|Xp22.2|Xq22.2|Xq22.3|Xq23|Xq24|Xq25|Xq26.1|Xq26.2|Xq26.3|Xq27.1|Xq27.2|Xq27.3|Xq28|Xp22.13|Xp22.12|Xp22.11|Xp21.3|Xp22.33|Xp21.2|Xp21.1|Xp11.4|Xp11.3|Xp22.32|Xp11.23|Xp11.22|Xp11.21|Xq11.1|Xq11.2|Xq12|Xq13.1|Xp22.31|Xq13.2|Xq13.3|Xq21.1|Xq21.2|Xq21.31|Xq21.32|Xq21.33	820	ABCB7	ABCD1	ACE2	ACOT9	ACRC	ACSL4	ACTRT1	AFF2	AGTR2	AIFM1	AKAP14	AKAP4	ALAS2	ALG13	AMELX	AMMECR1	AMOT	ANKRD58	AP1S2	APEX2	APLN	APOO	APOOL	AR	ARAF	ARHGAP36	ARHGAP4	ARHGAP6	ARHGEF6	ARHGEF9	ARL13A	ARMCX1	ARMCX2	ARMCX3	ARMCX4	ARMCX5	ARMCX6	ARR3	ARSD	ARSE	ARSF	ARSH	ARX	ASB11
24	179542	59018259	loss	Yq11.21|Yp11.32|Yq11.221|Yq11.222|Yq11.223|Yp11.31|Yq11.23|Yp11.2	71	AMELY	ASMTL-AS1	BCORP1	BPY2B	CD24	CD99P1	CDY2A	CSPG4P1Y	CSPG4P6Y	CYorf15A	CYorf15B	DAZ1	DAZ2	DDX3Y	EIF1AY	FAM197Y2P	FAM41AY1	GOLGA2P2Y	GYG2P1	HSFY2	KDM5D	LOC100133500	NCRNA00185	NCRNA00230A	NLGN4Y	PCDH11Y	PPP2R3B-AS1	PRKY	PRY2	RBMY1B	RBMY2EP	RBMY2FP	RBMY3AP	RPS4Y1	RPS4Y2	SRY	TBL1Y	TGIF2LY	TMSB4Y	TSPY17P	TSPY2	TSPY3	TTTY1	TTTY10
[truncated: 997 more columns]
